# Supplementary material for: Assessment of Nutritional Status and Nutrition Impact Symptoms in Patients Undergoing Resection for Upper Gastrointestinal Cancer: Results from the Multi-Centre NOURISH Point Prevalence Study
Source: Nutrients. 2021 Sep 24;13(10):3349. doi: 10.3390/nu13103349 (PMC8539371; doi:10.3390/nu13103349)
Supplement: Supplementary file 1 [file nutrients-13-03349-s001.zip]

Archive with 1 entries (1 files):
- nutrients-1371093-supplementary.pdf
